# Supplementary material for: Left atrial emptying fraction determined during atrial fibrillation predicts maintenance of sinus rhythm after direct current cardioversion in patients with persistent atrial fibrillation
Source: PLoS One. 2020 Aug 21;15(8):e0238002. doi: 10.1371/journal.pone.0238002 (PMC7446797; doi:10.1371/journal.pone.0238002)
Supplement: S1 Data — (XLSX) [file pone.0238002.s001.xlsx]

## Sheet: Arkusz1
n	successful DCCV	maintenance of SR 1M	maintenance of SR 6M	maintenance of SR 12M	Age	Males	BMI	Smokers	Heart Failure	Hypertension	Diabetes mellitus	Stroke/TIA	Vascular disease	CHA2DS2-VASC	eGFR	CAD stable	Amiodaron pre	Beta-blokers pre	ACE inh/ARB pre	Statins pre	Diuretics pre	Spironolactone/eplerenone pre	Propafenone post	Amiodarone post	Beta-blokers post	ACE/ARB post	Diuretics post	Spironolactone/eplerenone post	Statins post	RVOT prox	IVS	LVEDD	LVESD	PRZED - RVSP	LPAP	LAVI	LAEDVI	LAEF (%)	RAAs	RAAd	LVEDV	LVESV	LVSV	LVEF	s' mean	e' mean	E	E/e' mean
1	1	1	1	1	50	1	34.6	0	0	1	1	0	0	2	65	0	0	1	1	0	1	0	0	1	1	1	1	0	0	36	9	58	40	37	48	46	31.58	30	21	15	154	52	102	66	4.25	13	0.81	6.23077
2	0	0	0	0	72	0	29.8	0	0	1	1	0	1	6	53	1	0	1	1	1	1	0	0	0	1	1	1	0	1	28	9	51	36	42	48	51	46	8	19	14.5	69	39	30	57			1.2
3	1	1	0	0	65	0	28.5	0	0	1	0	1	0	5	34.4	0	0	0	1	1	1	1	1	0	0	1	1	1	1	27	16	49	35	41	48	53.4	44.8	18.8	19	14.5	82	30	52	63	4	7.5	0.96	12.8
4	1	1	1	1	60	0	27	0	0	1	0	1	0	5	56.5	0	0	1	1	1	0	1	1	0	1	1	0	1	1	28	6	54	32	47	47	81	61	25.1	19	14.5	107	52	55	51	4.5	9	1.46	16.2222
5	1	1	1	1	41	1	34.3	0	0	0	0	0	0	1	113	0	0	1	1	1	0	0	1	0	1	1	0	0	1	35	10	56	42	15	49	41.6	22.8	44	19	14.5	143	73	70	50	6.5	12.75	0.89	6.98039
6	1	1	1	0	70	0	28	0	0	1	0	0	0	3	60	0	0	1	1	1	0	0	0	0	1	1	0	0	1	35	10	48	37	36	51	54	46	15	20	16	64	31	33	52	5	9.5	1.1	11.5789
7	1	0	0	0	62	1	29.4	0	1	1	0	0	0	3	66.5	0	0	1	1	0	0	0	0	0	1	1	0	1	0	36	12	66	43	40	47	42	16	21.5	23	16	157	95	62	40	5.5	6	1.2	20
8	0	0	0	0	39	1		0	0	1	0	0	0	1	58	0	0	1	0	1	0	0	0	0	1	0	0	0	1	33	8	64	47	28	45	45	36	20	20	16	175	56	119	68	5.75	14.5	1.06	7.31034
9	1	1	1	1	64	1	30.9	0	0	1	1	0	0	2	74	0	0	1	1	0	0	0	1	0	1	1	0	0	0	35	11	47	31	30	43	31	25	18.9	19	14.5	98	50	48	48	5.25	11.25	0.77	6.84444
10	1	1	0	0	65	0	32	0	1	1	0	0	0	3	49	0	1	1	1	0	0	1	0	1	1	1	0	1	0	31	11	58	47	50	51	92	84	9	19	14.5	135	75	60	44	3	9.5	0.85	8.94737
11	1	1	1	1	60	1	30.1	0	0	0	0	0	0	0	91.5	0	0	1	0	1	0	0	1	0	1	0	0	0	1	30	9	57	40	29	40	40.8	26	35	19	14.5	130	36	94	73	5.5	13	0.57	4.38462
12	1	1	1	1	66	0	35.4	0	1	1	0	1	0	6	59	0	0	1	1	1	0	0	0	0	1	1	0	0	1	36	8	59	40	43	44	55	41	25	19	14.5	135	52	83	62	4.5	9	1.1	12.2222
13	1	0	0	0	71	0	32	0	0	1	1	0	0	4	72	0	0	1	1	0	0	0	0	1	1	1	0	0	0	31	12	41	28	50	44	39.7	39	0	25.3	18.6	106	39	67	64	6	14.5	0.87	6
14	1	0	0	0	72	1	26.9	0	1	1	0	0	0	3	56.5	0	0	1	1	0	1	0	0	1	1	1	1	0	0	33	12	58	42	53	50	62	49	21	24	20	145	82	43	43	4	9	1	11.1111
15	0	0	0	0	56	0	34	0	0	1	0	0	0	2	64	0	0	1	1	1	1	1	0	1	1	1	1	1	1	37	10	50	37	31.5	49	60	51	15	22	15	98	42	56	58	6.5	10	1.1	11
16	1	0	0	0	67	1	36	0	0	1	1	0	0	3	84	0	0	1	1	0	1	0	1	0	1	1	1	0	1	35	10	49	31	15	45	50	35	30	24	14	163	77	86	53	6	8.5	0.99	11.6471
17	1	1	1	1	51	1	30.6	0	1	0	0	0	0	1	101	0	0	1	0	0	0	0	0	0	1	0	0	0	0	35	10	61	45	27	45	50	33.5	33	27	19	180	77	103	55	7	10	0.82	8.2
18	1	1	1	0	67	0	24.2	1	0	1	0	0	0	3	66	0	0	1	1	1	0	0	0	1	1	1	0	0	1	27	12	40	22	36	40	57	43.2	6	21.2	17.4	75	20	55	74	4.5	10	0.97	9.7
19	1	0	0	0	73	0	26	0	1	1	0	0	0	4	48	1	0	1	1	0	0	0	1	0	1	1	1	0	1	27	8	45	28	54	44	55	44	20	22	13	64	32	32	50	5	8	1.01	12.625
20	1	1	0	0	61	1	37.8	1	0	1	0	1	0	3	78	0	0	0	1	0	1	0	1	0	0	1	1	0	0	39	14	57	40	36	56	63	46	27	33	22	175	86	89	51	6	8	0.99	12.375
21	0	0	0	0	73	1	27.6	0	0	1	0	0	0	2	73	0	0	1	1	0	1	0	0	0	1	1	1	0	0	30	9	45	32	40	45	49.4	39.6	18.8	30	22.7	112	47	65	58	5.5	11.5	0.77	6.69565
22	1	1	0	0	73	1	29.4	0	1	1	1	0	0	3	78	1	0	1	1	1	1	1	0	0	1	1	1	1	1	30	11	53	46	40	40	51.8	43.9	12.2	23	17.8	165	109	69	34	3.5	6.5	0.97	14.9231
23	1	1	1	1	70	1	35	0	1	1	0	0	0	3	80	0	0	1	1	0	1	0	0	0	1	1	1	1	0	46	12	56	42	42	45	50	42.5	15	31	25	188	83	105	56	4.5	9	0.7	7.77778
24	1	1	0	0	45	1	48	0	0	0	0	0	0	1	101	0	0	1	1	0	0	0	0	0	1	1	0	0	0	32	10	58	40	40	45	51	46	10	28	14	234	86.5	147	63	6	7	1.02	14.5714
25	1	1	1	1	67	0	38.6	0	1	1	1	0	0	5	40	0	0	1	1	1	1	0	1	0	0	1	1	0	1	30	10	45	34	46	40	40	28.4	29	20	12	115	43.7	71	62	6.5	7.5	1.04	13.8667
26	1	1	1	0	68	0	35	0	0	1	0	0	1	4	42	1	0	1	1	1	0	0	1	0	0	1	0	0	1	34	8	45	27	28	40	26.7	18.8	30	19.1	11.5	92	42	50	54	5	7.5	1.01	13.4667
27	1	1	1	1	57	1	32.8	0	0	1	0	0	0	1	72	0	0	1	1	0	0	0	0	0	1	1	0	0	1	35	9	56	40	10	56	50	31	37	24	21	135	62	73	54	6.5	9	1.1	12.2222
28	0	0	0	0	61	0	26.8	0	0	0	0	0	0	1	52.2	0	1	1	0	0	0	0	0	0	1	0	0	0	0	26	9	45	29	10	39	73.4	51.7	31	18.1	13.8	111	42	69	63	6	12	0.78	6.5
29	0	0	0	0	47	1	30.8	1	0	1	0	1	0	3	76	0	0	1	1	1	0	0	0	0	1	1	1	0	1	26	10	63	47	10	39	70	48.3	31	27.8	22.7	146	62	58		5	10	0.56	5.6
30	1	1	1	1	39	1	30	0	0	1	0	0	0	1	84	0	0	1	1	1	0	0	1	0	1	1	0	0	1	28	9	53	36	10	38	29.3	15.8	43	17.8	12.9	187	84	103	55	6	11	0.72	6.54545
31	1	1	1	1	74	1	41.2	0	0	1	1	0	0	3	83	0	0	0	1	1	0	0	0	1	0	1	0	0	1	30	12	56	39	10	43	46.9	32.8	28	21	14.6	168	68	96	57	5.5	10	0.75	7.5
32	1	0	0	0	68	1	28.7	0	0	1	0	0	0	2	63	0	0	1	1	0	1	1	0	1	1	1	1	1	0	27	9	52	35	30	41	30.3	20.3	32	21.8	15.5	92	17	75	81	6	10	0.79	7.9
33	1	1	0	0	67	1	30.4	0	0	1	0	0	0	2	61.5	0	0	1	1	1	0	0	0	0	1	1	0	0	1	25	11	46	38	30	43	31.2	28.3	11.6	26.1	18.5	100	50	50	50	5.5	9.5	0.73	7.68421
34	1	0	0	0	67	1	31.7	0	0	1	0	0	0	2	51.5	0	0	1	1	0	1	0	1	0	1	1	1	0	0	39	12	53	32	31.5	47	36	20.9	40.5	24.6	20.8	157	70	87	55	4.5	8	0.66	8.25
35	1	1	1	1	65	1	31.6	0	1	1	0	0	0	3	43	0	0	1	1	0	1	1	0	1	1	1	1	1	0	37	10	51	40	60	44	47	29.6	37	23	16	134	61	73	55	6	10.5	0.89	8.47619
36	1	1	1	1	70	1	29	0	0	1	0	0	0	2	64.7	0	0	1	1	1	0	0	1	0	1	1	0	0	1	33	8	47	26	35	40	49.34	30.16	38	16.8	13.8	81	36	45	56	9	13	0.9	6.92308
37	0	0	0	0	68	1	31.56	0	0	1	1	1	0	5	40	0	1	0	1	1	1	0	0	0	1	1	1	0	1	31	8	55	40	30	51	49	42.87	11	24	22.3	138	43	95	69	5	10.5	0.84	8
38	1	1	1	1	61	1	29	0	0	1	1	0	0	2	60	0	0	1	1	1	1	0	1	0	1	1	1	0	1	27	10	58	45	30	43	33.4	24	27.6	36	29.7	125	43	82	66	6.5	9.5	0.66	6.94737
39	0	0	0	0	67	0	34	0	0	1	0	0	0	3	51.7	0	0	1	1	1	1	0	0	0	1	1	1	0	1	26	10	41	25	29	43	50.5	44.9	11	24.5	18.6	61	35	26	57	5	11	1.04	9.45455
40	1	1	0	0	80	1	32	0	1	1	0	0	0	4	74	0	0	1	1	1	1	0	1	0	1	1	1	0	1	29	12	53	42	32	48	47.9	39.5	18.7	24.8	16.8	125	36	89	72	6	11	0.76	6.90909
41	1	1	0	0	59	1	24.86	0	0	1	0	0	0	1	75.4	0	0	1	1	1	0	0	1	0	1	1	0	0	1	31	12	42	28	26	44	39.4	29	37.5	17.9	12.4	91	87	74	80	6.5	11	0.66	6
42	1	1	1	1	66	0	23.6	1	0	1	0	0	1	4	41	0	0	1	1	1	0	0	0	0	1	1	0	0	1	29	10	46	34	37	44	60.7	51.7	16.6	20.6	16.6	87	43	44	51	3.5	6.5	0.85	13.0769
43	0	0	0	0	59	1	42	0	1	1	0	0	0	2	64.9	0	0	0	1	1	0	1	0	0	0	1	0	1	1	32	13	54	34	10	55	52.2	40.35	22.6	25.4	18.8	128	63	65	51	6	10.5	0.71	6.7619
44	1	1	0	0	66	0	32	0	0	1	0	0	0	3		0	0	1	1	0	1	0	0	0	1	1	1	0	0	29	10	43	23	38	42	51.3	40.1	20	15.7	11.9	71	21	50	71	6.5	10	0.76	7.6
45	1	1	0	0	65	0	25.46	0	1	1	0	0	0	4	44.9	0	0	1	1	1	1	0	0	0	1	1	1	0	0	33	9	55	34	40	46	60.8	40.8	33.3	30.5	24.4	125	46	79	63	5.5	8	0.94	11.75
46	0	0	0	0	76	0	29.75	1	1	1	0	0	0	5	52.7	0	0	1	1	0	1	0	0	0	1	1	1	0	0	28	9	43	30	44	41	46.4	34.7	23.7	19.6	15.1	88	43	45	51	4	6.5	1.3	20
47	1	1	1	1	61	1	41.3	0	0	1	0	0	0	1	84.7	0	0	1	1	1	1	0	0	0	1	1	1	0	1	32	13	47	32	15	48	55.7	40.3	29.6	33.4	27.4	166	83	82	50	7	12	0.81	6.75
48	0	0	0	0	42	1	29.9	0	0	0	0	0	0	0	81.2	0	0	0	0	0	0	0	0	1	0	0	0	0	0	31	10	51	33	10	43	39.2	21.4	47.5	21.4	11.9	138	58	80	58	8.5	16.5	0.95	5.75758
49	1	0	0	0	73	0	27.8	0	1	1	0	0	1	5	57.9	1	0	1	1	0	1	0	0	1	1	1	1	0	0	30	10	45	25	60	41	36	32.8	12.9	20.4	15	69	34	35	50	4.5	7	0.86	12.2857
50	1	0	0	0	64	1	30.8	0	0	1	0	0	0	1	101.8	0	0	1	1	1	0	1	0	0	1	1	0	1	1	28	13	58	40	40	52	48.3	34	27.8	32.7	24.1	120	38	82	68	5.5	9.5	1.14	12
51	0	0	0	0	68	1	21.2	0	0	0	0	0	0	1	60.2	0	0	0	0	0	0	0	0	1	1	0	0	0	0	24	9	47	34	21.5	37	31.5	0.8	34	19.2	14.6	76	22	54	71	5	12	0.64	5.33333
52	1	0	0	0	59	1	27.77	0	0	1	0	0	0	1	115	0	1	1	1	1	0	0	0	0	1	1	0	0	1	31	13	48	32	10	40	46	27.7	42	28.3	17.9	147	67	79	54	6.5	12.5	0.64	5.12
53	1	0	0	0	56	0	37.7	0	0	1	1	0	0	3	64.7	0	0	0	1	1	1	1	0	0	0	1	1	1	1	32	8	56	34	20	42	36	24.33	32.4	25.9	20.1	153	52	101	66	6	13	0.78	6
54	1	1	1	1	58	1	28.3	0	1	1	0	0	0	2	70	1	0	1	1	1	1	1	0	1	1	1	1	1	1	31	9	67	57	35	48	79.9	70.3	14.4	27	17.4	217	54	56	26	4	7	0.97	13.8571
55	1	1	1	1	66	1	31	0	0	1	0	0	0	2	74.5	0	0	1	1	1	0	0	0	0	1	1	0	0	1	35	8	53	33	10	45	63.8	52.3	18	26.8	17.5	128	40	88	69	6	11	0.72	6.54545
56	1	1	1	1	75	0	32.4	0	1	1	0	0	0	5	52.7	0	0	1	1	1	1	0	0	0	1	1	1	0	1	26	12	41	30	44	40	47	36	22.6	21.9	12.6	124	45	78	63	5	8	0.88	11
57	1	1	1	1	72	0	28	0	0	1	0	0	0	1	69	0	0	1	1	1	0	0	0	1	0	1	0	0	0	25	13	42	23	10	41	53	35	32	23.1	13	55	24	32	57	6	8	1.03	12.875
58	1	0	0	0	61	0	28.3	0	1	1	0	0	0	3	43	0	0	1	1	1	1	0	0	0	1	1	1	0	1	23	18	44	29	15	41	71	44	39	18.2	14.4	42	19	23	55	4	8	0.9	11.25
59	1	0	0	0	67	0	37.7	0	1	1	0	0	0	3	64.5	0	0	1	1	1	1	0	0	0	1	1	1	0	1	32	11	63	47	30	40	44.8	35	22.8	27.5	19.7	162	68	94	58	4.5	9	0.62	6.88889
60	1	1	1	1	79	1	28.4	0	0	1	0	1	0	5	53	1	0	1	1	0	1	0	0	0	0	1	1	0	0	36	13	49	32	20	47	41.3	34	18	20.8	14.6	124	60	64	51	4.5	10	0.77	7.7
61	0	0	0	0	77	0	27.5	0	0	1	1	0	0	5	24	0	0	1	0	1	0	0	0	0	1	0	0	0	1	25	8	44	32	30	46	49.6	32.6	32	18.6	12.6	83	25	59	70	5	7	0.98	14
62	1	1	1	1	48	1	29.7	0	1	1	0	0	0	2	89	0	0	1	1	1	0	0	1	0	1	1	0	0	1	31	10	53	40	15	39	39.9	15	62	11.6	7.7	129	46	83	64	6	10.5	0.8	7.61905
63	0	0	0	0	77	0	32	0	1	1	0	0	0	5	32.9	0	0	0	0	1	1	0	0	1	0	0	1	0	1	35	13	56	45	21	47	80	65.6	22	39.9	32.4	104	42	62	59	5	7	0.97	13.8571
64	1	1	0	0	59	1	29.6	0	0	1	1	0	0	2	56.9	1	0	1	1	1	1	0	0	0	1	1	1	0	1	32	12	49	35	10	40	42	36.12	14	25	21	130	50	80	62	3.5	3	0.93	31
65	0	0	0	0	66	1	35.5	0	0	1	0	0	0	3	48.4	0	0	1	1	1	1	0	0	1	1	1	1	0	1	39	10	54	37	30	46	34	33.57	3	24.8	21.4	71	25	45	64	6	10	1.03	10.3
66	1	1	1	1	70	1	31	0	0	1	0	0	0	2	72	1	0	1	1	1	0	0	0	0	1	1	0	0	1	35	12	51	25	27	46	40	26	34	35	30	136	52	84	62	6	9.5	0.78	8.21053
67	0	0	0	0	59	1	28.55	0	0	0	0	0	0	0	73	0	0	1	0	0	0	0	0	0	1	0	0	0	0	35	10	51	35	37	41	45.2	27.9	38	40.9	24.4	140	32	108	77	7	11.5	0.75	6.52174
68	1	1	1	0	60	1	27.1	0	0	1	0	0	0	1	79.3	0	0	1	1	0	1	0	1	0	1	1	1	0	1	35	10	47	28	31.5	48	41	37	10	24	14	131	46	85	65	10	8.25	1.13	13.697
69	1	1	0	0	46	1		1	0	0	0	0	0	0	81.9	0	0	1	0	1	0	0	1	0	1	0	0	0	1	32	11	46	20	30	42	30	20	35	25	13	90	35	55	62	5.25	8.55	0.64	7.48538
70	1	1	1	1	80	1	24.91	0	1	1	1	0	1	5	75.7	1	1	1	1	1	0	1	0	1	1	1	0	1	0	27	10	58	49	25	47	33	23	30	26	19	126	72	54	43	5.25	8	1.23	15.375
71	1	1	1	1	67	1	26.1	0	1	1	0	0	1	4	69.7	1	1	1	1	1	1	1	0	1	1	1	1	1	1	30	12	53	35	15	38	28.8	20.16	30	16.4	12.1	80	41	39	48	6	12	0.67	5.58333
72	1	1	0	0	73	0	32.45	0	0	1	0	0	0	3	73.6	0	0	1	1	0	0	0	0	0	1	1	0	1	0	28	11	46	27	36	43	61	44	26	18.8	13.9	63	14	49	78	6	9.5	0.75	7.89474
73	1	1	1	1	75	0	26	0	0	1	0	0	0	4	61	0	0	1	1	1	0	0	1	0	1	1	0	0	1	28	13	40	21	10	37	49.2	23.3	50.6	19.2	13.2	71	22	49	69	6.5	9	0.65	7.22222
74	1	0	0	0	68	0	25.78	0	1	1	0	0	0	4	55	0	0	1	1	0	1	0	1	0	1	1	1	0	1	29	9	49	36	30	45	46	34	26	26.6	19.4	75	31	44	59	4	9.5	1.19	12.5263
75	1	1	1	1	43	1	34.6	0	1	0	0	0	0	1	79.5	0	0	1	1	0	1	1	0	1	1	1	1	1	1	35	12	54	43	10	41	32	18.6	39.7	21.5	13.7	166	96	70	42	5	10	0.58	5.8
76	1	1	1	1	64	1	21.2	0	1	0	0	0	0	1	71	0	0	1	1	0	0	1	0	0	1	1	0	1	0	33	9	60	47	25	39	49.7	31.8	35.4	28.2	22.2	143	112	31	22	6	10	0.49	4.9
77	1	1	1	0	59	1	33.8	0	0	1	0	0	0	1	66.1	0	1	1	1	1	1	1	0	1	0	1	1	1	1	32	12	54	39	22	43	42	21	48	31.7	20.7	121	68	53	56	5	8.5	0.63	7.41176
78	1	1	1	1	62	1	29.6	0	0	1	0	0	0	1	51	0	0	1	1	1	0	0	1	0	1	1	0	0	1	31	11	60	43	15	42	53	35	36.7	25.6	16.6	133	78	55	42	6	10	0.53	5.3
79	1	1	1	1	69	1	29.2	0	1	1	0	0	0	3	61	1	0	1	1	1	1	1	0	1	1	1	1	1	1	38	12	59	50	17	48	45	25	43	24.7	17.2	184	80	104	56	5.5	12	0.72	6
80	1	0	0	0	69	0	33.8	0	0	1	1	0	0	4	52.7	1	0	0	1	1	1	0	0	0	0	1	1	0	1	28	11	47	34	10	45	36.9	21.8	42	20	13	70	20	50	72	8.5	10	1.01	10.1
81	1	0	0	0	53	1	27.7	0	0	0	0	0	0	0	67.7	0	0	1	0	0	0	0	0	1	0	0	0	0	0	29	11.5	53	36	18	41	38	25.6	32.4	20.1	12	152	73	79	52	7.5	11	0.57	5.18182
82	1	1	0	0	58	1	25.9	0	0	0	0	0	0	0	70	0	0	1	0	0	0	0	1	0	1	0	0	0	0	30	9	43	32	25	34	50	30	42	17.4	11.3	111	55	56	51	5.5	12.5	0.74	5.92
83	1	0	0	0	64	1	27.7	0	0	0	0	1	0	2	69	0	0	1	0	0	0	0	0	0	1	0	0	0	0	30	10	60	45	10	37	62	34	43	26.9	16.9	135	65	70	52	5	10.5	0.61	5.80952
84	1	0	0	0	80	1	24.1	0	0	1	0	0	0	3	57	0	0	1	1	1	0	0	0	1	1	1	0	0	1	33	11	48	34	25	43	40.6	25.2	39	15.9	10	113	38	76	67	5.5	9	0.71	7.88889
85	0	0	0	0	69	0	21.3	0	0	0	0	0	0	2	62.7	0	0	1	0	0	0	0	0	0	1	0	0	0	0	29	9	44	26	38	37	44.8	27.44	40	18.3	13.4	85	30	56	65	5.5	10	0.97	9.7
86	1	0	0	0	77	1	28.1	0	0	1	0	0	0	3	49	0	0	1	1	1	1	0	1	0	0	1	1	0	1	31	13	45	27	20	44	54	41	24	20	15	94	32	62	66	7.5	10.5	0.99	9.42857
87	0	0	0	0	62	1	33	1	0	1	0	0	0	1	64	0	0	1	1	1	0	0	0	1	1	1	0	0	1	31	12	56	41	15	44	44.95	30.2	33	21.9	16.1	116	55	61	52	5.5	11	0.88	8
88	1	1	1	1	74	0	31	0	0	1	0	1	0	5	59.7	1	0	1	1	1	1	1	1	0	1	1	1	1	1	33	12	43	26	40	45	36	27	33	24.2	16.1	89	30	59	67	6	10	0.62	6.2
89	1	1	1	1	64	1	34.9	0	0	1	1	1	1	5	62.7	0	0	1	1	1	1	0	0	0	1	1	1	0	0	33	15	49	32	31.5	46	62	49	20	24	16	164	68	96	59	6	11	0.96	8.72727
90	1	1	0	0	80	0	26.8	0	0	1	0	0	0	4	63	0	0	1	0	0	1	0	0	0	1	1	1	0	0	31	10	51	33	40	44	54.4	45	16	28.3	21.5	77	35	42	54	5	10	1.3	13
91	1	1	1	1	41	1	29.9	1	1	1	0	0	0	2	94	0	0	1	0	0	0	1	0	0	1	0	0	0	1	25	11	60	49	31.5	45	32	22	31	18.1	11.2	184	106	78	42	4.75	12	0.65	5.41667
92	1	0	0	0	69	1	27.5	0	0	1	0	0	0	2	66.6	0	0	1	1	0	1	0	0	1	0	1	1	0	0	31	10.7	51.4	36	29	44	47.7			22.3	16.5	118	52	65	57			0.9
93	1	1	1	1	70	1	32	0	0	1	0	0	1	3	58.8	0	0	1	1	1	0	1	0	1	0	1	0	1	1	30	8	45	32	25	40	27	16.2	40.7	23.7	15.7	113	45	68	60	6	13	0.7	5.38462
94	0	0	0	0	68	1	28	0	1	1	1	1	0	6	67.7	0	0	1	1	1	1	0	0	0	1	1	1	0	1	32	12	62	52	35	51	46	34	26	22.5	16.1	157	109	48	30	3.5	5.5	1.15	20.9091
95	0	0	0	0	62	1	41	0	1	1	1	0	0	3	73	1	0	1	1	1	1	1	0	0	1	1	1	1	1	26	12	60	44	15	43	46	29.8	34.7	23.1	20.3	151	71	80	53	5.5	8	0.5	6.25
96	0	0	0	0	68	1	29.4	0	0	1	0	0	0	2	73	0	0	1	1	1	1	0	0	1	0	1	1	0	1	35	10	57	33	15	48	60	51.7	13	24.7	14.9	123	48	75	61	6	12	0.88	7.33333
97	0	0	0	0	58	1	24.2	1	1	1	0	0	1	3	55.7	1	1	1	1	1	1	0	0	1	1	1	1	0	1	32	11	48	40	30	45	76.4	63.2	18.9	29.5	20.1	125	77	48	38	3.5	8.5	0.95	11.1765
98	1	1	1	1	77	1	27.7	0	0	1	0	0	0	3	66	1	0	1	1	1	0	0	1	0	0	1	0	0	1	37	10	63	52	30	47	57.6	44.5	22.4	27.8	23.1	144	70	74	50	5	8.5	0.55	6.47059
99	0	0	0	0	62	0	29.7	0	0	1	0	0	0	2	62	0	0	1	1	1	1	0	0	0	1	1	1	0	1	29	10	52	30	41	47	62	54	13	24.5	21.7	105	25	80	76	6.5	13	1.07	8.23077
100	1	1	1	1	50	0	26.4	0	0	1	0	0	0	2	64	0	0	1	1	1	0	0	1	0	1	1	0	0	1	33	8	45	30	30	37	45	31	31	25	16.5	88	34	54	61	6	11	0.87	7.90909
101	1	1	1	1	62	0	36.7	0	1	1	0	0	0	3	61.9	0	0	1	1	0	0	0	0	0	1	1	0	0	0	32	10	50	35	15	42	44	32	27	22.3	15.5	90	25	65	71	5	9.5	0.79	8.31579
102	1	1	1	0	80	0	39.1	0	1	1	0	0	0	5	56.8	0	0	1	1	1	0	0	0	1	0	1	0	0	1	33	13	44	35	31.5	42	41	28.1	31.7	26.1	19.6	71	34	37	52	3.5	9	1.1	12.2222
103	0	0	0	0	67	1	31.9	0	0	1	0	0	0	2	70.5	0	0	1	1	1	1	0	0	0	1	1	1	0	1	31	12	57	30	10	48	52	35	32.6	29.3	26	145	54	91	62	6	11	1	9.09091
104	1	1	1	0	57	0	25.2	0	1	0	0	0	0	2	66.1	0	0	1	1	1	0	0	1	0	1	1	0	0	1	31	10	52	37	25	38	37.8	27	29	14.2	11.5	106	57	49	46	3	9	0.48	5.33333
105	1	0	0	0	75	0	29.7	0	0	1	0	0	0	4	41.9	0	0	1	1	0	0	1	0	1	1	1	0	1	0	32	12	48	33	30	44	42.3	30	28.5	16.4	13.8	76	32	44	58	5	9	0.72	8
106	1	1	1	1	61	1	35.8	0	0	1	1	0	0	2	74.9	0	0	1	1	0	0	0	0	1	1	1	0	0	0	32	8	51	38	30	40	34	22.8	32.3	20.9	14.8	127	50	77	60	7	16	0.66	4.125
107	1	1	0	0	65	1	26.1	0	0	0	0	0	0	1	57.7	0	0	1	0	0	0	0	1	0	1	0	0	0	0	22	9	37	23	15	35	31	24.8	20	14	10	94	36	58	62	6.5	9.5	1.1	11.5789
108	0	0	0	0	73	0	31.8	0	0	1	1	0	0	4	47.5	0	0	1	1	1	0	0	0	1	1	1	0	0	1	29	11	60	43	10	44	43	33	23.2	17.2	12	101	70	31	70	6	9.5	0.66	6.94737
109	1	1	1	1	73	0	31.8	0	0	1	1	0	0	4	38.2	0	1	1	1	1	0	0	0	1	1	1	0	0	1	29	11	60	43	10	44	43	33	23.2	17.2	12	101	70	31	70	6	9.5	0.66	6.94737
110	1	1	1	0	68	1	35.3	0	0	1	0	0	0	2	76.5	0	0	1	1	1	0	1	0	1	0	1	0	1	1	35	10	53	41	30	48	57.4	42	26	24.3	18	108	37	71	66	8	13	0.83	6.38462
111	1	1	1	1	58	1	26.65	0	0	1	1	0	1	3	89.8	1	1	1	1	1	0	0	0	1	1	1	0	0	1	30	10	50	32	30	44	41	30	26	22.5	16	140	50	90	64	8	10.5	0.8	7.61905
112	1	1	1	1	65	1	27	0	0	1	0	0	1	3	68.8	0	0	1	1	1	0	0	0	1	1	1	0	0	1	29	13	52	42	33	48	60.5	43.9	28	21	15	168	68	96	57	5.5	10	0.8	8
113	0	0	0	0	58	1	26	1	1	1	0	0	1	3	67	1	0	1	1	1	0	0	0	1	1	1	1	0	1	31	12	56	41	15	45	51	38.7	23.9	23	17	119	55	60	50.4	5.5	9	0.87	9.66667
114	1	0	0	0	69	0	31.9	0	0	1	0	0	1	4	51.4	0	0	1	1	1	1	0	1	0	1	1	1	0	1	32	10	55	36	55	57	58.7	51	13	26	24	120	57	63	52	6.5	13	1.07	8.23077
115	1	1	1	0	72	0	21.5	0	0	1	0	0	0	3	52	1	0	1	1	0	1	0	0	1	0	1	1	0	0	25	10	47	31	20	45	59	41	30	23	20	123	56	67	55	6.5	10.5	1.1	10.4762
116	1	1	0	0	72	0	21.51	0	1	1	0	0	0	5	63.7	0	0	0	1	0	1	0	0	0	0	1	1	0	0	35	13	56	45	20	47	71	53	25	27	21	146	70	76	52	7	9	1.2	13.3333
117	0	0	0	0	65	0		0	0	1	1	1	0	5	57.5	0	0	1	1	1	1	0	0	0	1	1	1	0	1	30	13	41	25	31.5	42	40	30.8	23	27	22	132	61	71	54	7	7.5	1.2	16
118	1	1	1	1	46	1	31.5	0	0	0	0	0	0	0	60.8	0	0	1	0	0	0	0	0	0	0	0	0	0	0	38	11.5	50	31	31.5	44	40.8	26.7	35	20	17	147	64	82	56	8.5	12	0.9	7.5
119	1	1	1	1	59	1	31	0	0	1	0	0	0	1	91.8	0	0	1	1	1	0	0	1	0	1	1	0	0	1	24	12.5	48	32	31.5	39	34.4	23.6	31	17	15	119	55	60	50	7	10.5	0.8	7.61905
120	1	1	1	1	30	1	23.27	0	0	1	0	0	0	1	85.6	0	0	1	1	0	0	0	0	0	1	1	0	0	0	29	10	54	42	31.5	40	30.9	20	35	15	13	105	63	42	45	7.5	18	0.82	4.55556
121	1	1	1	1	68	1		0	1	1	1	0	0	3	66.8	0	0	1	1	1	1	0	0	1	0	1	1	1	1	35	11	58	54	31.5	44	25.8	16.6	36	15	12	61	42	31	45	8	18.5	0.98	5.2973
122	1	1	1	1	69	1	30.3	1	0	1	0	0	0	2	79.8	0	0	1	1	1	0	0	0	1	1	1	0	0	1	32	12	53	35	31.5	45	45	32.8	27	19	16	103	47	56	52	8	14.5	1.1	7.58621
123	1	1	1	1	67	1	31.75	0	0	1	1	0	0	3	67.7	0	0	1	1	0	0	0	1	0	1	1	0	0	0	28	12	50	29	31.5	46	41	29.9	27	18	14	145	65	80	55	6	9.5	0.99	10.4211
124	1	0	0	0	61	0	46.2	0	0	1	0	0	0	3	55	0	0	1	0	1	1	0	0	1	1	0	1	0	1	29	9	56	48	35	47	73.5	59	20	21	17	87	61	26	30	3.5	9.5	1.1	11.5789
125	1	0	0	0	87	0	28.5	0	0	1	1	1	0	7	20.9	0	1	1	1	1	1	0	0	1	0	1	1	0	1	29	12	49	29	46	45	52	41	21	19	16	110	48	61	56	5.5	9	1.1	12.2222
126	1	1	0	0	87	0	28.5	0	0	1	1	1	0	7	28.3	0	0	1	1	1	1	0	0	0	1	1	1	0	0	28	12	51	34	40	46	54	40.5	25	21	15	104	48	56	54	5.5	9	1.2	13.3333
127	1	1	1	1	79	0	31.2	0	1	1	0	0	1	5	56.9	0	0	1	1	1	1	0	0	0	1	1	1	0	0	26	11	35	25	31.5	40	38.7	26	33	15	13	50	24	26	62	6.5	10	0.8	8
128	1	1	1	1	80	1	32	0	1	1	0	0	0	4	38.9	0	0	1	1	1	0	0	0	0	1	1	0	0	1	36	11	63	50	50	53	51	36	29	23.8	21	149	82	67	45	6	7.5	0.97	12.9333
129	1	1	1	1	82	1	32	0	0	1	0	0	0	3	54.4	0	0	1	1	1	0	0	0	1	1	1	0	0	1	35	11	62	45	40	51	50	34	32	23	21	154	72	81.6	53	7.5	9.5	0.99	10.4211
130	1	0	0	0	85	1	27.4	0	1	1	0	0	0	4		0	0	1	1	1	1	0	0	0	1	1	1	0	1	31	11	63	48	50	55	66	51.4	22	23	20	154	77	77	50	5.5	7.5	1.2	16
131	1	0	0	0	66	1	32.7	0	0	1	1	0	0	0	42.5	0	1	0	1	1	1	0	0	1	1	1	1	0	1	32	12	57	48	31.5	47	39	32	18	19	15	114	60	54	47	7	5.5	1.12	20.3636
132	1	0	0	0	66	1	26.2	0	1	1	0	0	1	4	81.4	0	0	1	1	1	1	0	0	0	1	1	1	0	1	31	11	62	48	40	54	51	39.2	23	20	16	143	80	63	42	5.5	5.5	1.1	20
133	1	1	1	1	74	0	27.5	0	0	1	0	0	0	3	56.4	0	0	1	0	1	0	1	0	1	1	0	0	1	1	28	10	52	36	35	46	46	34	26	19	14	114	54	60	53	7.5	10	0.87	8.7
134	1	1	1	1	51	1	25.76	0	1	0	0	0	0	1	66.8	0	0	1	0	1	1	0	0	1	1	0	1	0	0	31	10	54	36	31.5	41	43.2	32	25	16	13	114	44.5	69	61	7.5	9	0.88	9.77778
135	1	1	1	1	51	1	24.76	0	1	0	0	0	0	1	95.8	0	0	1	1	0	0	1	0	0	1	1	0	1	0	39	11	47	32	31.5	42	44.5	10.8	24	16	12	124	67	57	46	7	11	0.78	7.09091
136	0	0	0	0	64	1	29.4	0	0	1	0	0	0	1	69	0	0	1	1	0	1	0	0	0	1	1	1	0	0	30	9	50	32	34	41	47.9	35.5	26	19	15	92	30	62	70	10	12	0.87	7.25
137	1	1	1	1	64	0	33.83	0	0	1	0	0	0	2	51.2	0	0	1	1	1	0	1	0	0	1	1	0	1	1	27	10	43	23	31.5	37	34	22	34	14	12	90	41	54	55	11	11.5	0.78	6.78261
138	1	1	1	1	43	1	27.1	1	0	0	0	0	0	0	93.2	0	0	1	0	1	0	0	1	0	1	0	0	0	1	32	10	44	29	31.5	35	19	13	30	13	11	70	26	44	62	11.5	11.5	0.8	6.95652
139	1	1	1	1	65	1	30.25	0	0	1	0	0	0	3	84.6	0	0	1	1	0	0	0	1	0	1	1	0	0	0	29	11	52	38	31.5	43	43	26.7	38	20	16	108	38	70	65	11	9	0.9	10
140	0	0	0	0	67	0	26.2	0	0	1	0	0	0	3	61	0	0	1	1	0	0	0	0	1	1	1	0	0	0	32	10	48	31	35	45	64.4	51.1	20	21	14	92	51	41	45	6.5	7.5	0.99	13.2
141	1	1	1	1	65	1	34.09	0	0	1	0	0	0	2	70.2	1	0	1	1	1	1	0	0	0	1	1	1	0	1	30	15	50	39	35	45	45	29.7	34	20	16	121	57	64	53	7.5	11.5	0.78	6.78261
142	1	1	1	1	56	0	24.03	0	0	0	0	0	0	1	68	0	0	1	0	0	0	0	1	0	1	0	0	0	0	31	8	44	28	20	38	37	26	30	14	11	89	36	53	60	8	7.5	0.9	12
143	1	1	1	1	76	0	32.8	0	1	1	1	0	0	5	44.9	0	0	1	1	1	1	1	0	0	1	1	1	1	1	30	10	50	32	31.5	41	45	31	31	17	13	114	52	62	55	8	9.5	1.1	11.5789
144	1	1	0	0	64	0	32	0	0	0	0	0	0	1	76.4	0	0	0	0	1	0	0	1	0	0	0	0	0	1	28	11	44	30	31.5	36	42	29	30	15	11	86	26	60	70	11	11.5	0.8	6.95652
145	1	0	0	0	63	1	23.88	0	1	1	0	0	1	2	54.8	1	1	0	1	1	0	0	0	1	0	1	0	0	1	25	9	55	40	32	47	67	52	22	21	17	146	82	64	44	6.5	6.5	1.1	16.9231
146	1	1	1	1	72	0	27.92	0	0	0	0	0	0	2	73.8	0	0	1	0	1	0	1	1	0	1	0	0	1	0	28	11	42	29	31	41	42	28	32	17	12	92	37	55	60	11	11.5	0.9	7.82609
